# Supplementary material for: Characterization of the CqCAMTA gene family reveals the role of CqCAMTA03 in drought tolerance
Source: BMC Plant Biol. 2022 Sep 7;22:428. doi: 10.1186/s12870-022-03817-0 (PMC9450354; doi:10.1186/s12870-022-03817-0)
Supplement: Supplementary file 1 — Additional file 1: Table S1. GFF annotation information of seven CqCAMTA genes. [file 12870_2022_3817_MOESM1_ESM.xlsx]

## Sheet: 1
Table S1 GFF annotation information of seven CqCAMTA genes
Chr07	maker	gene	76559123	76572246	.	+	.	ID=AUR62016135;Name=AUR62016135;Alias=augustus-C_Quinoa_Scaffold_3256-processed-gene-21.6;Dbxref=InterPro:IPR000048,InterPro:IPR005559,InterPro:IPR020683,Pfam:PF00612,Pfam:PF03859,Pfam:PF12796;Note=Similar to CMTA5: Calmodulin-binding transcription activator 5 (Arabidopsis thaliana);Ontology_term=GO:0003677,GO:0005515,GO:0005634;
Chr07	maker	mRNA	76559123	76572246	.	+	.	ID=AUR62016135-RA;Parent=AUR62016135;Name=AUR62016135-RA;Alias=augustus-C_Quinoa_Scaffold_3256-processed-gene-21.6-mRNA-1;Dbxref=InterPro:IPR000048,InterPro:IPR005559,InterPro:IPR020683,Pfam:PF00612,Pfam:PF03859,Pfam:PF12796;Note=Similar to CMTA5: Calmodulin-binding transcription activator 5 (Arabidopsis thaliana);Ontology_term=GO:0003677,GO:0005515,GO:0005634;_AED=0.13;_QI=240|1|1|1|0.92|0.85|14…
Chr07	maker	exon	76571789	76572246	.	+	.	ID=AUR62016135-RA:exon:1130;Parent=AUR62016135-RA;
Chr07	maker	exon	76571403	76571711	.	+	.	ID=AUR62016135-RA:exon:1129;Parent=AUR62016135-RA;
Chr07	maker	exon	76570536	76571082	.	+	.	ID=AUR62016135-RA:exon:1128;Parent=AUR62016135-RA;
Chr07	maker	exon	76569030	76569724	.	+	.	ID=AUR62016135-RA:exon:1127;Parent=AUR62016135-RA;
Chr07	maker	exon	76565845	76566279	.	+	.	ID=AUR62016135-RA:exon:1126;Parent=AUR62016135-RA;
Chr07	maker	exon	76565354	76565412	.	+	.	ID=AUR62016135-RA:exon:1125;Parent=AUR62016135-RA;
Chr07	maker	exon	76565143	76565265	.	+	.	ID=AUR62016135-RA:exon:1124;Parent=AUR62016135-RA;
Chr07	maker	exon	76564888	76565026	.	+	.	ID=AUR62016135-RA:exon:1123;Parent=AUR62016135-RA;
Chr07	maker	exon	76562920	76562965	.	+	.	ID=AUR62016135-RA:exon:1122;Parent=AUR62016135-RA;
Chr07	maker	exon	76562691	76562779	.	+	.	ID=AUR62016135-RA:exon:1121;Parent=AUR62016135-RA;
Chr07	maker	exon	76561933	76562048	.	+	.	ID=AUR62016135-RA:exon:1120;Parent=AUR62016135-RA;
Chr07	maker	exon	76561367	76561492	.	+	.	ID=AUR62016135-RA:exon:1119;Parent=AUR62016135-RA;
Chr07	maker	exon	76559467	76559593	.	+	.	ID=AUR62016135-RA:exon:1118;Parent=AUR62016135-RA;
Chr07	maker	exon	76559123	76559299	.	+	.	ID=AUR62016135-RA:exon:1117;Parent=AUR62016135-RA;
Chr07	maker	five_prime_UTR	76559123	76559299	.	+	.	ID=AUR62016135-RA:five_prime_utr;Parent=AUR62016135-RA;
Chr07	maker	five_prime_UTR	76559467	76559529	.	+	.	ID=AUR62016135-RA:five_prime_utr;Parent=AUR62016135-RA;
Chr07	maker	CDS	76559530	76559593	.	+	0	ID=AUR62016135-RA:cds;Parent=AUR62016135-RA;
Chr07	maker	CDS	76561367	76561492	.	+	2	ID=AUR62016135-RA:cds;Parent=AUR62016135-RA;
Chr07	maker	CDS	76561933	76562048	.	+	2	ID=AUR62016135-RA:cds;Parent=AUR62016135-RA;
Chr07	maker	CDS	76562691	76562779	.	+	0	ID=AUR62016135-RA:cds;Parent=AUR62016135-RA;
Chr07	maker	CDS	76562920	76562965	.	+	1	ID=AUR62016135-RA:cds;Parent=AUR62016135-RA;
Chr07	maker	CDS	76564888	76565026	.	+	0	ID=AUR62016135-RA:cds;Parent=AUR62016135-RA;
Chr07	maker	CDS	76565143	76565265	.	+	2	ID=AUR62016135-RA:cds;Parent=AUR62016135-RA;
Chr07	maker	CDS	76565354	76565412	.	+	2	ID=AUR62016135-RA:cds;Parent=AUR62016135-RA;
Chr07	maker	CDS	76565845	76566279	.	+	0	ID=AUR62016135-RA:cds;Parent=AUR62016135-RA;
Chr07	maker	CDS	76569030	76569724	.	+	0	ID=AUR62016135-RA:cds;Parent=AUR62016135-RA;
Chr07	maker	CDS	76570536	76571082	.	+	1	ID=AUR62016135-RA:cds;Parent=AUR62016135-RA;
Chr07	maker	CDS	76571403	76571711	.	+	0	ID=AUR62016135-RA:cds;Parent=AUR62016135-RA;
Chr07	maker	CDS	76571789	76571839	.	+	0	ID=AUR62016135-RA:cds;Parent=AUR62016135-RA;
Chr07	maker	three_prime_UTR	76571840	76572246	.	+	.	ID=AUR62016135-RA:three_prime_utr;Parent=AUR62016135-RA;
Chr07	maker	gene	68126830	68137443	.	+	.	ID=AUR62002002;Name=AUR62002002;Alias=maker-C_Quinoa_Scaffold_4480-augustus-gene-12.6;Dbxref=InterPro:IPR000048,InterPro:IPR002909,InterPro:IPR005559,InterPro:IPR020683,Pfam:PF00612,Pfam:PF01833,Pfam:PF03859,Pfam:PF12796;Note=Similar to CMTA2: Calmodulin-binding transcription activator 2 (Arabidopsis thaliana);Ontology_term=GO:0003677,GO:0005515,GO:0005634;
Chr07	maker	mRNA	68126830	68137443	.	+	.	ID=AUR62002002-RA;Parent=AUR62002002;Name=AUR62002002-RA;Alias=maker-C_Quinoa_Scaffold_4480-augustus-gene-12.6-mRNA-1;Dbxref=InterPro:IPR000048,InterPro:IPR002909,InterPro:IPR005559,InterPro:IPR020683,Pfam:PF00612,Pfam:PF01833,Pfam:PF03859,Pfam:PF12796;Note=Similar to CMTA2: Calmodulin-binding transcription activator 2 (Arabidopsis thaliana);Ontology_term=GO:0003677,GO:0005515,GO:0005634;_AED=0.1…
Chr07	maker	exon	68137057	68137443	.	+	.	ID=AUR62002002-RA:exon:736;Parent=AUR62002002-RA;
Chr07	maker	exon	68136618	68136941	.	+	.	ID=AUR62002002-RA:exon:735;Parent=AUR62002002-RA;
Chr07	maker	exon	68135923	68136511	.	+	.	ID=AUR62002002-RA:exon:734;Parent=AUR62002002-RA;
Chr07	maker	exon	68134675	68135348	.	+	.	ID=AUR62002002-RA:exon:733;Parent=AUR62002002-RA;
Chr07	maker	exon	68134168	68134557	.	+	.	ID=AUR62002002-RA:exon:732;Parent=AUR62002002-RA;
Chr07	maker	exon	68132855	68133135	.	+	.	ID=AUR62002002-RA:exon:731;Parent=AUR62002002-RA;
Chr07	maker	exon	68131718	68131922	.	+	.	ID=AUR62002002-RA:exon:730;Parent=AUR62002002-RA;
Chr07	maker	exon	68130777	68130819	.	+	.	ID=AUR62002002-RA:exon:729;Parent=AUR62002002-RA;
Chr07	maker	exon	68129779	68129867	.	+	.	ID=AUR62002002-RA:exon:728;Parent=AUR62002002-RA;
Chr07	maker	exon	68129391	68129506	.	+	.	ID=AUR62002002-RA:exon:727;Parent=AUR62002002-RA;
Chr07	maker	exon	68128684	68128803	.	+	.	ID=AUR62002002-RA:exon:726;Parent=AUR62002002-RA;
Chr07	maker	exon	68126830	68126999	.	+	.	ID=AUR62002002-RA:exon:725;Parent=AUR62002002-RA;
Chr07	maker	five_prime_UTR	68126830	68126959	.	+	.	ID=AUR62002002-RA:five_prime_utr;Parent=AUR62002002-RA;
Chr07	maker	CDS	68126960	68126999	.	+	0	ID=AUR62002002-RA:cds;Parent=AUR62002002-RA;
Chr07	maker	CDS	68128684	68128803	.	+	2	ID=AUR62002002-RA:cds;Parent=AUR62002002-RA;
Chr07	maker	CDS	68129391	68129506	.	+	2	ID=AUR62002002-RA:cds;Parent=AUR62002002-RA;
Chr07	maker	CDS	68129779	68129867	.	+	0	ID=AUR62002002-RA:cds;Parent=AUR62002002-RA;
Chr07	maker	CDS	68130777	68130819	.	+	1	ID=AUR62002002-RA:cds;Parent=AUR62002002-RA;
Chr07	maker	CDS	68131718	68131922	.	+	0	ID=AUR62002002-RA:cds;Parent=AUR62002002-RA;
Chr07	maker	CDS	68132855	68133135	.	+	2	ID=AUR62002002-RA:cds;Parent=AUR62002002-RA;
Chr07	maker	CDS	68134168	68134557	.	+	0	ID=AUR62002002-RA:cds;Parent=AUR62002002-RA;
Chr07	maker	CDS	68134675	68135348	.	+	0	ID=AUR62002002-RA:cds;Parent=AUR62002002-RA;
Chr07	maker	CDS	68135923	68136511	.	+	1	ID=AUR62002002-RA:cds;Parent=AUR62002002-RA;
Chr07	maker	CDS	68136618	68136941	.	+	0	ID=AUR62002002-RA:cds;Parent=AUR62002002-RA;
Chr07	maker	CDS	68137057	68137158	.	+	0	ID=AUR62002002-RA:cds;Parent=AUR62002002-RA;
Chr07	maker	three_prime_UTR	68137159	68137443	.	+	.	ID=AUR62002002-RA:three_prime_utr;Parent=AUR62002002-RA;
Chr00	maker	gene	58673410	58686238	.	-	.	ID=AUR62041410;Name=AUR62041410;Alias=maker-C_Quinoa_Scaffold_2159-augustus-gene-1.25;Dbxref=InterPro:IPR000048,InterPro:IPR005559,InterPro:IPR020683,Pfam:PF00612,Pfam:PF03859,Pfam:PF12796;Note=Similar to CMTA5: Calmodulin-binding transcription activator 5 (Arabidopsis thaliana);Ontology_term=GO:0003677,GO:0005515,GO:0005634;
Chr00	maker	mRNA	58673410	58686238	.	-	.	ID=AUR62041410-RA;Parent=AUR62041410;Name=AUR62041410-RA;Alias=maker-C_Quinoa_Scaffold_2159-augustus-gene-1.25-mRNA-1;Dbxref=InterPro:IPR000048,InterPro:IPR005559,InterPro:IPR020683,Pfam:PF00612,Pfam:PF03859,Pfam:PF12796;Note=Similar to CMTA5: Calmodulin-binding transcription activator 5 (Arabidopsis thaliana);Ontology_term=GO:0003677,GO:0005515,GO:0005634;_AED=0.09;_QI=144|1|1|1|0.85|0.8|15|448|…
Chr00	maker	exon	58673410	58673908	.	-	.	ID=AUR62041410-RA:exon:114;Parent=AUR62041410-RA;
Chr00	maker	exon	58673988	58674296	.	-	.	ID=AUR62041410-RA:exon:113;Parent=AUR62041410-RA;
Chr00	maker	exon	58674702	58675248	.	-	.	ID=AUR62041410-RA:exon:112;Parent=AUR62041410-RA;
Chr00	maker	exon	58675925	58676619	.	-	.	ID=AUR62041410-RA:exon:111;Parent=AUR62041410-RA;
Chr00	maker	exon	58678782	58679216	.	-	.	ID=AUR62041410-RA:exon:110;Parent=AUR62041410-RA;
Chr00	maker	exon	58679643	58679701	.	-	.	ID=AUR62041410-RA:exon:109;Parent=AUR62041410-RA;
Chr00	maker	exon	58679789	58679908	.	-	.	ID=AUR62041410-RA:exon:108;Parent=AUR62041410-RA;
Chr00	maker	exon	58680023	58680161	.	-	.	ID=AUR62041410-RA:exon:107;Parent=AUR62041410-RA;
Chr00	maker	exon	58682382	58682427	.	-	.	ID=AUR62041410-RA:exon:106;Parent=AUR62041410-RA;
Chr00	maker	exon	58682566	58682654	.	-	.	ID=AUR62041410-RA:exon:105;Parent=AUR62041410-RA;
Chr00	maker	exon	58683271	58683386	.	-	.	ID=AUR62041410-RA:exon:104;Parent=AUR62041410-RA;
Chr00	maker	exon	58683838	58683963	.	-	.	ID=AUR62041410-RA:exon:103;Parent=AUR62041410-RA;
Chr00	maker	exon	58685687	58685813	.	-	.	ID=AUR62041410-RA:exon:102;Parent=AUR62041410-RA;
Chr00	maker	exon	58685982	58686043	.	-	.	ID=AUR62041410-RA:exon:101;Parent=AUR62041410-RA;
Chr00	maker	exon	58686220	58686238	.	-	.	ID=AUR62041410-RA:exon:100;Parent=AUR62041410-RA;
Chr00	maker	five_prime_UTR	58686220	58686238	.	-	.	ID=AUR62041410-RA:five_prime_utr;Parent=AUR62041410-RA;
Chr00	maker	five_prime_UTR	58685982	58686043	.	-	.	ID=AUR62041410-RA:five_prime_utr;Parent=AUR62041410-RA;
Chr00	maker	five_prime_UTR	58685751	58685813	.	-	.	ID=AUR62041410-RA:five_prime_utr;Parent=AUR62041410-RA;
Chr00	maker	CDS	58685687	58685750	.	-	0	ID=AUR62041410-RA:cds;Parent=AUR62041410-RA;
Chr00	maker	CDS	58683838	58683963	.	-	2	ID=AUR62041410-RA:cds;Parent=AUR62041410-RA;
Chr00	maker	CDS	58683271	58683386	.	-	2	ID=AUR62041410-RA:cds;Parent=AUR62041410-RA;
Chr00	maker	CDS	58682566	58682654	.	-	0	ID=AUR62041410-RA:cds;Parent=AUR62041410-RA;
Chr00	maker	CDS	58682382	58682427	.	-	1	ID=AUR62041410-RA:cds;Parent=AUR62041410-RA;
Chr00	maker	CDS	58680023	58680161	.	-	0	ID=AUR62041410-RA:cds;Parent=AUR62041410-RA;
Chr00	maker	CDS	58679789	58679908	.	-	2	ID=AUR62041410-RA:cds;Parent=AUR62041410-RA;
Chr00	maker	CDS	58679643	58679701	.	-	2	ID=AUR62041410-RA:cds;Parent=AUR62041410-RA;
Chr00	maker	CDS	58678782	58679216	.	-	0	ID=AUR62041410-RA:cds;Parent=AUR62041410-RA;
Chr00	maker	CDS	58675925	58676619	.	-	0	ID=AUR62041410-RA:cds;Parent=AUR62041410-RA;
Chr00	maker	CDS	58674702	58675248	.	-	1	ID=AUR62041410-RA:cds;Parent=AUR62041410-RA;
Chr00	maker	CDS	58673988	58674296	.	-	0	ID=AUR62041410-RA:cds;Parent=AUR62041410-RA;
Chr00	maker	CDS	58673858	58673908	.	-	0	ID=AUR62041410-RA:cds;Parent=AUR62041410-RA;
Chr00	maker	three_prime_UTR	58673410	58673857	.	-	.	ID=AUR62041410-RA:three_prime_utr;Parent=AUR62041410-RA;
Chr09	maker	gene	6308748	6321325	.	+	.	ID=AUR62003800;Name=AUR62003800;Alias=maker-C_Quinoa_Scaffold_2370-augustus-gene-47.19;Dbxref=InterPro:IPR000048,InterPro:IPR002909,InterPro:IPR005559,InterPro:IPR020683,Pfam:PF00612,Pfam:PF01833,Pfam:PF03859,Pfam:PF12796;Note=Similar to CMTA3: Calmodulin-binding transcription activator 3 (Arabidopsis thaliana);Ontology_term=GO:0003677,GO:0005515,GO:0005634;
Chr09	maker	mRNA	6308748	6321325	.	+	.	ID=AUR62003800-RA;Parent=AUR62003800;Name=AUR62003800-RA;Alias=maker-C_Quinoa_Scaffold_2370-augustus-gene-47.19-mRNA-1;Dbxref=InterPro:IPR000048,InterPro:IPR002909,InterPro:IPR005559,InterPro:IPR020683,Pfam:PF00612,Pfam:PF01833,Pfam:PF03859,Pfam:PF12796;Note=Similar to CMTA3: Calmodulin-binding transcription activator 3 (Arabidopsis thaliana);Ontology_term=GO:0003677,GO:0005515,GO:0005634;_AED=0.…
Chr09	maker	exon	6308748	6308993	.	+	.	ID=AUR62003800-RA:exon:2405;Parent=AUR62003800-RA;
Chr09	maker	exon	6312807	6312926	.	+	.	ID=AUR62003800-RA:exon:2406;Parent=AUR62003800-RA;
Chr09	maker	exon	6313525	6313640	.	+	.	ID=AUR62003800-RA:exon:2407;Parent=AUR62003800-RA;
Chr09	maker	exon	6313933	6314021	.	+	.	ID=AUR62003800-RA:exon:2408;Parent=AUR62003800-RA;
Chr09	maker	exon	6314906	6314948	.	+	.	ID=AUR62003800-RA:exon:2409;Parent=AUR62003800-RA;
Chr09	maker	exon	6316046	6316241	.	+	.	ID=AUR62003800-RA:exon:2410;Parent=AUR62003800-RA;
Chr09	maker	exon	6316689	6316969	.	+	.	ID=AUR62003800-RA:exon:2411;Parent=AUR62003800-RA;
Chr09	maker	exon	6318124	6318513	.	+	.	ID=AUR62003800-RA:exon:2412;Parent=AUR62003800-RA;
Chr09	maker	exon	6318631	6319304	.	+	.	ID=AUR62003800-RA:exon:2413;Parent=AUR62003800-RA;
Chr09	maker	exon	6319888	6320473	.	+	.	ID=AUR62003800-RA:exon:2414;Parent=AUR62003800-RA;
Chr09	maker	exon	6320572	6320895	.	+	.	ID=AUR62003800-RA:exon:2415;Parent=AUR62003800-RA;
Chr09	maker	exon	6321016	6321325	.	+	.	ID=AUR62003800-RA:exon:2416;Parent=AUR62003800-RA;
Chr09	maker	five_prime_UTR	6308748	6308953	.	+	.	ID=AUR62003800-RA:five_prime_utr;Parent=AUR62003800-RA;
Chr09	maker	CDS	6308954	6308993	.	+	0	ID=AUR62003800-RA:cds;Parent=AUR62003800-RA;
Chr09	maker	CDS	6312807	6312926	.	+	2	ID=AUR62003800-RA:cds;Parent=AUR62003800-RA;
Chr09	maker	CDS	6313525	6313640	.	+	2	ID=AUR62003800-RA:cds;Parent=AUR62003800-RA;
Chr09	maker	CDS	6313933	6314021	.	+	0	ID=AUR62003800-RA:cds;Parent=AUR62003800-RA;
Chr09	maker	CDS	6314906	6314948	.	+	1	ID=AUR62003800-RA:cds;Parent=AUR62003800-RA;
Chr09	maker	CDS	6316046	6316241	.	+	0	ID=AUR62003800-RA:cds;Parent=AUR62003800-RA;
Chr09	maker	CDS	6316689	6316969	.	+	2	ID=AUR62003800-RA:cds;Parent=AUR62003800-RA;
Chr09	maker	CDS	6318124	6318513	.	+	0	ID=AUR62003800-RA:cds;Parent=AUR62003800-RA;
Chr09	maker	CDS	6318631	6319304	.	+	0	ID=AUR62003800-RA:cds;Parent=AUR62003800-RA;
Chr09	maker	CDS	6319888	6320473	.	+	1	ID=AUR62003800-RA:cds;Parent=AUR62003800-RA;
Chr09	maker	CDS	6320572	6320895	.	+	0	ID=AUR62003800-RA:cds;Parent=AUR62003800-RA;
Chr09	maker	CDS	6321016	6321117	.	+	0	ID=AUR62003800-RA:cds;Parent=AUR62003800-RA;
Chr09	maker	three_prime_UTR	6321118	6321325	.	+	.	ID=AUR62003800-RA:three_prime_utr;Parent=AUR62003800-RA;
Chr17	maker	gene	78478574	78487705	.	-	.	ID=AUR62013128;Name=AUR62013128;Alias=maker-C_Quinoa_Scaffold_1040-augustus-gene-25.9;Dbxref=InterPro:IPR000048,InterPro:IPR002909,InterPro:IPR005559,Pfam:PF00612,Pfam:PF01833,Pfam:PF03859;Note=Similar to CMTA1: Calmodulin-binding transcription activator 1 (Arabidopsis thaliana);Ontology_term=GO:0003677,GO:0005515,GO:0005634;
Chr17	maker	mRNA	78478574	78487705	.	-	.	ID=AUR62013128-RA;Parent=AUR62013128;Name=AUR62013128-RA;Alias=maker-C_Quinoa_Scaffold_1040-augustus-gene-25.9-mRNA-1;Dbxref=InterPro:IPR000048,InterPro:IPR002909,InterPro:IPR005559,Pfam:PF00612,Pfam:PF01833,Pfam:PF03859;Note=Similar to CMTA1: Calmodulin-binding transcription activator 1 (Arabidopsis thaliana);Ontology_term=GO:0003677,GO:0005515,GO:0005634;_AED=0.07;_QI=235|0.90|1|1|1|1|12|349|96…
Chr17	maker	exon	78487431	78487705	.	-	.	ID=AUR62013128-RA:exon:1396;Parent=AUR62013128-RA;
Chr17	maker	exon	78485108	78485223	.	-	.	ID=AUR62013128-RA:exon:1397;Parent=AUR62013128-RA;
Chr17	maker	exon	78484574	78484662	.	-	.	ID=AUR62013128-RA:exon:1398;Parent=AUR62013128-RA;
Chr17	maker	exon	78484390	78484432	.	-	.	ID=AUR62013128-RA:exon:1399;Parent=AUR62013128-RA;
Chr17	maker	exon	78483202	78483370	.	-	.	ID=AUR62013128-RA:exon:1400;Parent=AUR62013128-RA;
Chr17	maker	exon	78482937	78483059	.	-	.	ID=AUR62013128-RA:exon:1401;Parent=AUR62013128-RA;
Chr17	maker	exon	78482552	78482844	.	-	.	ID=AUR62013128-RA:exon:1402;Parent=AUR62013128-RA;
Chr17	maker	exon	78481836	78482177	.	-	.	ID=AUR62013128-RA:exon:1403;Parent=AUR62013128-RA;
Chr17	maker	exon	78481076	78481704	.	-	.	ID=AUR62013128-RA:exon:1404;Parent=AUR62013128-RA;
Chr17	maker	exon	78480340	78480922	.	-	.	ID=AUR62013128-RA:exon:1405;Parent=AUR62013128-RA;
Chr17	maker	exon	78479704	78480048	.	-	.	ID=AUR62013128-RA:exon:1406;Parent=AUR62013128-RA;
Chr17	maker	exon	78478574	78479045	.	-	.	ID=AUR62013128-RA:exon:1407;Parent=AUR62013128-RA;
Chr17	maker	five_prime_UTR	78487471	78487705	.	-	.	ID=AUR62013128-RA:five_prime_utr;Parent=AUR62013128-RA;
Chr17	maker	CDS	78487431	78487470	.	-	0	ID=AUR62013128-RA:cds;Parent=AUR62013128-RA;
Chr17	maker	CDS	78485108	78485223	.	-	2	ID=AUR62013128-RA:cds;Parent=AUR62013128-RA;
Chr17	maker	CDS	78484574	78484662	.	-	0	ID=AUR62013128-RA:cds;Parent=AUR62013128-RA;
Chr17	maker	CDS	78484390	78484432	.	-	1	ID=AUR62013128-RA:cds;Parent=AUR62013128-RA;
Chr17	maker	CDS	78483202	78483370	.	-	0	ID=AUR62013128-RA:cds;Parent=AUR62013128-RA;
Chr17	maker	CDS	78482937	78483059	.	-	2	ID=AUR62013128-RA:cds;Parent=AUR62013128-RA;
Chr17	maker	CDS	78482552	78482844	.	-	2	ID=AUR62013128-RA:cds;Parent=AUR62013128-RA;
Chr17	maker	CDS	78481836	78482177	.	-	0	ID=AUR62013128-RA:cds;Parent=AUR62013128-RA;
Chr17	maker	CDS	78481076	78481704	.	-	0	ID=AUR62013128-RA:cds;Parent=AUR62013128-RA;
Chr17	maker	CDS	78480340	78480922	.	-	1	ID=AUR62013128-RA:cds;Parent=AUR62013128-RA;
Chr17	maker	CDS	78479704	78480048	.	-	0	ID=AUR62013128-RA:cds;Parent=AUR62013128-RA;
Chr17	maker	CDS	78478923	78479045	.	-	0	ID=AUR62013128-RA:cds;Parent=AUR62013128-RA;
Chr17	maker	three_prime_UTR	78478574	78478922	.	-	.	ID=AUR62013128-RA:three_prime_utr;Parent=AUR62013128-RA;
Chr14	maker	gene	54787631	54806754	.	-	.	ID=AUR62005638;Name=AUR62005638;Alias=maker-C_Quinoa_Scaffold_1214-augustus-gene-57.14;Dbxref=InterPro:IPR000048,InterPro:IPR002909,InterPro:IPR005559,Pfam:PF00612,Pfam:PF01833,Pfam:PF03859;Note=Similar to CMTA4: Calmodulin-binding transcription activator 4 (Arabidopsis thaliana);Ontology_term=GO:0003677,GO:0005515,GO:0005634;
Chr14	maker	mRNA	54787631	54806754	.	-	.	ID=AUR62005638-RA;Parent=AUR62005638;Name=AUR62005638-RA;Alias=maker-C_Quinoa_Scaffold_1214-augustus-gene-57.14-mRNA-1;Dbxref=InterPro:IPR000048,InterPro:IPR002909,InterPro:IPR005559,Pfam:PF00612,Pfam:PF01833,Pfam:PF03859;Note=Similar to CMTA4: Calmodulin-binding transcription activator 4 (Arabidopsis thaliana);Ontology_term=GO:0003677,GO:0005515,GO:0005634;_AED=0.03;_QI=310|1|1|1|0.92|0.85|14|43…
Chr14	maker	exon	54787631	54788020	.	-	.	ID=AUR62005638-RA:exon:1848;Parent=AUR62005638-RA;
Chr14	maker	exon	54788043	54788190	.	-	.	ID=AUR62005638-RA:exon:1847;Parent=AUR62005638-RA;
Chr14	maker	exon	54789400	54789696	.	-	.	ID=AUR62005638-RA:exon:1846;Parent=AUR62005638-RA;
Chr14	maker	exon	54790335	54790911	.	-	.	ID=AUR62005638-RA:exon:1845;Parent=AUR62005638-RA;
Chr14	maker	exon	54793749	54794422	.	-	.	ID=AUR62005638-RA:exon:1844;Parent=AUR62005638-RA;
Chr14	maker	exon	54794670	54794872	.	-	.	ID=AUR62005638-RA:exon:1843;Parent=AUR62005638-RA;
Chr14	maker	exon	54794993	54795077	.	-	.	ID=AUR62005638-RA:exon:1842;Parent=AUR62005638-RA;
Chr14	maker	exon	54795812	54795963	.	-	.	ID=AUR62005638-RA:exon:1841;Parent=AUR62005638-RA;
Chr14	maker	exon	54799327	54799759	.	-	.	ID=AUR62005638-RA:exon:1840;Parent=AUR62005638-RA;
Chr14	maker	exon	54802148	54802193	.	-	.	ID=AUR62005638-RA:exon:1839;Parent=AUR62005638-RA;
Chr14	maker	exon	54803368	54803456	.	-	.	ID=AUR62005638-RA:exon:1838;Parent=AUR62005638-RA;
Chr14	maker	exon	54804111	54804226	.	-	.	ID=AUR62005638-RA:exon:1837;Parent=AUR62005638-RA;
Chr14	maker	exon	54804303	54804428	.	-	.	ID=AUR62005638-RA:exon:1836;Parent=AUR62005638-RA;
Chr14	maker	exon	54806435	54806754	.	-	.	ID=AUR62005638-RA:exon:1835;Parent=AUR62005638-RA;
Chr14	maker	five_prime_UTR	54806445	54806754	.	-	.	ID=AUR62005638-RA:five_prime_utr;Parent=AUR62005638-RA;
Chr14	maker	CDS	54806435	54806444	.	-	0	ID=AUR62005638-RA:cds;Parent=AUR62005638-RA;
Chr14	maker	CDS	54804303	54804428	.	-	2	ID=AUR62005638-RA:cds;Parent=AUR62005638-RA;
Chr14	maker	CDS	54804111	54804226	.	-	2	ID=AUR62005638-RA:cds;Parent=AUR62005638-RA;
Chr14	maker	CDS	54803368	54803456	.	-	0	ID=AUR62005638-RA:cds;Parent=AUR62005638-RA;
Chr14	maker	CDS	54802148	54802193	.	-	1	ID=AUR62005638-RA:cds;Parent=AUR62005638-RA;
Chr14	maker	CDS	54799327	54799759	.	-	0	ID=AUR62005638-RA:cds;Parent=AUR62005638-RA;
Chr14	maker	CDS	54795812	54795963	.	-	2	ID=AUR62005638-RA:cds;Parent=AUR62005638-RA;
Chr14	maker	CDS	54794993	54795077	.	-	0	ID=AUR62005638-RA:cds;Parent=AUR62005638-RA;
Chr14	maker	CDS	54794670	54794872	.	-	2	ID=AUR62005638-RA:cds;Parent=AUR62005638-RA;
Chr14	maker	CDS	54793749	54794422	.	-	0	ID=AUR62005638-RA:cds;Parent=AUR62005638-RA;
Chr14	maker	CDS	54790335	54790911	.	-	1	ID=AUR62005638-RA:cds;Parent=AUR62005638-RA;
Chr14	maker	CDS	54789400	54789696	.	-	0	ID=AUR62005638-RA:cds;Parent=AUR62005638-RA;
Chr14	maker	CDS	54788086	54788190	.	-	0	ID=AUR62005638-RA:cds;Parent=AUR62005638-RA;
Chr14	maker	three_prime_UTR	54788043	54788085	.	-	.	ID=AUR62005638-RA:three_prime_utr;Parent=AUR62005638-RA;
Chr15	maker	gene	5653430	5663156	.	+	.	ID=AUR62010136;Name=AUR62010136;Alias=augustus-C_Quinoa_Scaffold_1257-processed-gene-19.9;Dbxref=InterPro:IPR000048,InterPro:IPR002909,InterPro:IPR005559,Pfam:PF00612,Pfam:PF01833,Pfam:PF03859;Note=Similar to CMTA1: Calmodulin-binding transcription activator 1 (Arabidopsis thaliana);Ontology_term=GO:0003677,GO:0005515,GO:0005634;
Chr15	maker	mRNA	5653430	5663156	.	+	.	ID=AUR62010136-RA;Parent=AUR62010136;Name=AUR62010136-RA;Alias=augustus-C_Quinoa_Scaffold_1257-processed-gene-19.9-mRNA-1;Dbxref=InterPro:IPR000048,InterPro:IPR002909,InterPro:IPR005559,Pfam:PF00612,Pfam:PF01833,Pfam:PF03859;Note=Similar to CMTA1: Calmodulin-binding transcription activator 1 (Arabidopsis thaliana);Ontology_term=GO:0003677,GO:0005515,GO:0005634;_AED=0.06;_QI=205|1|1|1|1|1|13|389|1…
Chr15	maker	exon	5653430	5653674	.	+	.	ID=AUR62010136-RA:exon:908;Parent=AUR62010136-RA;
Chr15	maker	exon	5654294	5654413	.	+	.	ID=AUR62010136-RA:exon:909;Parent=AUR62010136-RA;
Chr15	maker	exon	5655812	5655927	.	+	.	ID=AUR62010136-RA:exon:910;Parent=AUR62010136-RA;
Chr15	maker	exon	5656380	5656468	.	+	.	ID=AUR62010136-RA:exon:911;Parent=AUR62010136-RA;
Chr15	maker	exon	5656602	5656644	.	+	.	ID=AUR62010136-RA:exon:912;Parent=AUR62010136-RA;
Chr15	maker	exon	5657972	5658140	.	+	.	ID=AUR62010136-RA:exon:913;Parent=AUR62010136-RA;
Chr15	maker	exon	5658282	5658404	.	+	.	ID=AUR62010136-RA:exon:914;Parent=AUR62010136-RA;
Chr15	maker	exon	5658497	5658789	.	+	.	ID=AUR62010136-RA:exon:915;Parent=AUR62010136-RA;
Chr15	maker	exon	5659162	5659491	.	+	.	ID=AUR62010136-RA:exon:916;Parent=AUR62010136-RA;
Chr15	maker	exon	5659618	5660246	.	+	.	ID=AUR62010136-RA:exon:917;Parent=AUR62010136-RA;
Chr15	maker	exon	5660401	5660983	.	+	.	ID=AUR62010136-RA:exon:918;Parent=AUR62010136-RA;
Chr15	maker	exon	5661286	5661630	.	+	.	ID=AUR62010136-RA:exon:919;Parent=AUR62010136-RA;
Chr15	maker	exon	5662645	5663156	.	+	.	ID=AUR62010136-RA:exon:920;Parent=AUR62010136-RA;
Chr15	maker	five_prime_UTR	5653430	5653634	.	+	.	ID=AUR62010136-RA:five_prime_utr;Parent=AUR62010136-RA;
Chr15	maker	CDS	5653635	5653674	.	+	0	ID=AUR62010136-RA:cds;Parent=AUR62010136-RA;
Chr15	maker	CDS	5654294	5654413	.	+	2	ID=AUR62010136-RA:cds;Parent=AUR62010136-RA;
Chr15	maker	CDS	5655812	5655927	.	+	2	ID=AUR62010136-RA:cds;Parent=AUR62010136-RA;
Chr15	maker	CDS	5656380	5656468	.	+	0	ID=AUR62010136-RA:cds;Parent=AUR62010136-RA;
Chr15	maker	CDS	5656602	5656644	.	+	1	ID=AUR62010136-RA:cds;Parent=AUR62010136-RA;
Chr15	maker	CDS	5657972	5658140	.	+	0	ID=AUR62010136-RA:cds;Parent=AUR62010136-RA;
Chr15	maker	CDS	5658282	5658404	.	+	2	ID=AUR62010136-RA:cds;Parent=AUR62010136-RA;
Chr15	maker	CDS	5658497	5658789	.	+	2	ID=AUR62010136-RA:cds;Parent=AUR62010136-RA;
Chr15	maker	CDS	5659162	5659491	.	+	0	ID=AUR62010136-RA:cds;Parent=AUR62010136-RA;
Chr15	maker	CDS	5659618	5660246	.	+	0	ID=AUR62010136-RA:cds;Parent=AUR62010136-RA;
Chr15	maker	CDS	5660401	5660983	.	+	1	ID=AUR62010136-RA:cds;Parent=AUR62010136-RA;
Chr15	maker	CDS	5661286	5661630	.	+	0	ID=AUR62010136-RA:cds;Parent=AUR62010136-RA;
Chr15	maker	CDS	5662645	5662767	.	+	0	ID=AUR62010136-RA:cds;Parent=AUR62010136-RA;
Chr15	maker	three_prime_UTR	5662768	5663156	.	+	.	ID=AUR62010136-RA:three_prime_utr;Parent=AUR62010136-RA;

## Sheet: 2
Table S1 amino acid sequence information of seven CqCAMTA genes
>CqCAMTA01
MESGFNGGLAGFEIHGFRTMEDLDIPNIMKEAKSRWLRPNEIHAILFNYAYFTIHVKPVNLPRGGTIVLFDRKKLRNFRK
DGHNWKKKKDGKTVKEAHEHLKVGTEERIHVYYAHGEDNSNFVRRCYWLLDKSLEHIVLVHYRETQELQVSPITPTNSSF
HSDLSDYSASPLLSRGNDCMVDQVNYPAMKACSDIGDGINVNNHEMRLHEINTLDWDELLLLSDPTEATLTTKEEQTPYL
HQDKQPAAYTSENNGSILSTGNPHLDMLTSRNSMNPVAGTSPAQITHVGDIYLSLMGVQKDPKVEGKVYDMGTVGAGDLS
NKMAKDGLQSQDSFGRWMNEIIVDSPESVDDPSFESSGATSHGSLVSSGAVNHEGPVPAQIFCITDISPTWTFSTEGAKI
LVVGFFHQEYRHLAKSNVYCVCGDTCVPAEIIQVGVFRCMVSPQSPGSVNFYLSIDCSTPISQVLTFEFRSPAVTNQAVR
EDNSQWDMFRIQMRLAFLLFTTSRSLDILSSKVSQSALKEGKNFALKYSNIADSWAYFAKLIQSGKITLERAKDNLFELS
IKSRLKEWLLERVVDGSKISERDAEGQGVLHLCAILGYTWAIYLFSYSGLSLDFRDKFGWTALHWAAYYGRENMVAVLLS
AGAKPNLVTDPNSDNPGGCTAADIASKQGFEGLAAYLSEKALIQQFEDMKVAGNVGGSLETHTYETANPSNITEEDLYLK
DTLAAYRTAADAAARIQVAFRENALKQKTKTVEFLNPETEAQYIVAAMKIQHAFRNYELRKQMAAAARIQHRFRTWKFRR
EFLNMRRKAIKIQAAYRGFQVRRQYRKFIWSVGILEKAILRWRLRRKGLRGVKVEIEEPVDDQRRDSDTEEDFYRASRKQ
AEERVEKAVVRVQSMFRSKQAQQEYRRMKLAHTQAQLHFEDSGNPNGYMTDI*
>CqCAMTA02
MAQTNHLEFGNQLDIEQILFDAQHRWLRTPEICEILQNYKRFNIAPEPPNLPPSGALFLFDKKVLRYFRKDGHSWRKKKD
GKTVKEAHERLKAGSIDVLHCYYAHGEDNENFQRRSYWMLKDELSHIVLVHYRDVKGYRTTFNRFKETEKDIANTQIKQI
VCNSEAESTLNSGLQQNCCPMLSQNTDSRTPNSAQASDYEDAESGNQAKSTTVSSLEIDVDRPVQKHQNELWGWEDVLEN
HNVRVQFASLESSILNVQSDSVHTNSKQENVITKLFLTDPCCNTQASRDLAQGPEEWQAMHAMDYQTEPSVAACKEDQVD
VESNLTGVKNSSHFSAARTLLDRPVKDETLKKSDSFSQWMCKELEDVEPVKPSSGAYWDADDKRSDCLNLPPQAEFDSYT
VGPSLSQDQHFRIIDFAPNWGYAGSETKVLITGKFMKTRPDAENCQWSCMFGEVEVPAEVIADGALRCHAPPHCVGRVPF
YVTCSNRLACSEVREFEYQDKIVHGLDATFFIQIKFCKLLSLGSSYRQNIVPCNGDGNSDLDHEITSLLKGNDNEWFHIL
ELSSKEEFSLGEVKDRLAEKLIKERLCEWLLCKRTEGGKGPRVLDENGQGVLHFAAALGYDWAISLTVAAGVSINFRDVR
GWTALHWAAYYGRERTVVYLISLGASAGALTDPSPTYPMGRTPADLASENGHKGISGFLAESALSAHLECLTLKDKFKQD
STVVEVLGMTSVLTATERTATPISKGVNLDGLSLKDTLAAVCNASQAAARIHQVFRSHSFKRNQRKEFGNDKKETPDEYA
LSVITLNSPKRGQHDEPVHAAAIRIQNKFRSWKGRREFITLRQKIVKIQAHVRGHQVRKHYKAFVWSVGIVEKVILRWRR
KKSGLRGFKSESLPVTKQQSEGKSSEDDYDFLKEGRKQAEERLQKALSRVKSMVRYPEARDQYRRLLTTVTEIKEMKDGY
SNAIDGAYAATSMGDDLVDLDRLLNDGTTP*
>CqCAMTA03
MESGFNGGLAGFDIHGFRTMEDLDIPNIMKEAKSRWLRPNEIHAILFNYAYFTIHVKPVNLPRGGTIVLFDRKKLRNFRK
DGHNWKKKKDGKTVKEAHEHLKVGTEEKIHVYYAHGEDNPNFVRRCYWLLDKSLEHIVLVHYRETQELQVSPITPTNSSF
RSDLSDYSASPLMSRGNDCMVDQVNYPAMKACTDLGDGINVNHHEMRLHEINTLDWDELLLLSDPTEATLTTKEQTPYLH
QDNQPAAFTSENNGSILSTGNPHLDMLTSGNSMNPVAGTSPAQFSNVGDMYLSLMGVQKDPKVEGKIYDMGTVGAGNLSN
KMAKDGLQSQDSFGRWMNEIIVDSPESVDDPSFESSGATSHGSLVSSGAVNHEGPVPAQIFCITDISPTWTFSTEGAKIL
VVGFFHQEYRHLAKSIVYCVCGDTCVPAEIIQVGVFRCMVSPQSPGSVNFYLSIDCSTPISQVLTFEFRPPAITNQAVRE
DNSQWDMFRIQMRLAFLLFTTSRSLDILSSLVSQSALKEGKNFALKYSNVADSWAYFAKLIQSGKITLERAKDNLFELSI
KSRLKEWLLERVVDGSKISERDDEGQGVLHLCAILGYTWAIYLFSYSGLSLDFRDKFGWTALHWAAYYGRENMVAVLLSA
GAKPNLVTDPTSDNPGGCTAADVAFKQGFEGLAAYLSEKALIQQFEDMKVAGNVGGSLETHTYETANPSNITEEDLYLKD
SLAAYRTAADAAARIQVAFRENALKQKTKTVEFLNPETEAQYIVAAMKIQHAFRNYELRKQMAAAARIQHRFRTWKFRRE
FLNMRRKAIKIQAAYRGFQVRRQYRKFIWSVGILEKAILRWRLRRKGLRGVKVEIEEPVDDQRRDSDTEEDFYRASRKQA
EERVEKAVVRVQSMFRSKQAQQEYRRMKLAHTQAQLHFEDSGNPNGYMTDI*
>CqCAMTA04
MAQSNHLEFGNQLDIEQILFEAQHRWLRTPEICEILQNYKRFNIAPEPPNLPPSGALFLFDKKVLRYFRKDGHSWKKKKD
GKTVKEAHERLKAGSIDVLHCYYAHGEDNENFQRRSYWMLKEELSHIVLVHYREVKGYRTAFNRFKETEEDIANTQNKQI
ICNSEAESSLNSGLQQNCCPMLSQNNDSRSPQASNYEDAESGNQAKSTTVSSLEIDVDRPVQKHQNEPWGWENVLENHNV
RVQFASLESSILNVQSDSVHTNSKQENVITKLLLTDPCCETQASRDLAQGSEEWQAMHAMDYQTEPSALACKEDQVDVVS
NLTGVKNSSHFSSARTLLDRPVKDETLPKIDSFSQWMCKELEDVEPVKPSSGAYWDADDKRSDCPNLPPQDEFDSYTIGP
SLSQDQHFKIIDFAPNWGYAGSETKVLITGKFMKTRLGAENCQWSCMFGEVEVPAEVIADGALRCHAPPHCVGRVPFYVT
CSNRLACSEVREFEYQDKFMHAVDATSLIQIKFCKLLSLGSSYRQNIVPCNGDGNSDLDHEITSLQKGNDNEWFHILELS
SKEEFSLGELKDRLAEKIIKERFCEWLLCKRTEGGKGPRVLDENGQGVLHFAAALGYDWAISLTVAAGISINFRDVRGWT
ALHWAAYYGRERTVVYLISLGASAGALTDPSPTYPMGRTPADLASENGHKGISGFLAESALSAHLECLTLKDKFKQDSTV
EVLGMTSVLTATERTATPISKGVNLDGLSLKDSLAAVCNASQAAARIHQVFRSHSFKRNRRREFGNDKKETPDEYALSAV
TLNSPKRGQHDEPVHAAAVRIQNKFRSWKGRREFITLRKKIVKIQAHVRGHQVRKHYKAFVWSVGIVEKVILRWRRKKSG
LRGFKSESLPVTKPQSEGKSFEDDYDFFKEGRKQTEQRLQKALSRVKSMVRYPEARDQYRRLLTAVSEIKDMKDGCSNAI
DGAYAATSMGDDLVDLDRLLNDGTTP*
>CqCAMTA05
MADRGSIPPGIRLGGSLFLFDRKILRYFRKDGHNWRKKKDGKTVKEAHEKLKVGSVDVLHCYYAHGEDNECFQRRSYWLL
EEEYMHIVFVHYLEVKGNRSSIRETESVISGSQISNSVSSSVSNSYNEAFTGNTGSPSAVSSLTSSYEEIESEDNHQAMS
KYPSPVNFQNIEDTFENNKSGSLMNSNFIPTYPDDYKGSQLPGPGLDYTSLAQRGAGTNDYNQLKTLDLGSWEEVFQQCT
RGPENLLPNPLLSGAPLVGSTDGYNESFSQLLDAGFGVNGAPGASLAPYLQSNNPLELSFTEYQDNTNITATAKQPLLGS
IRAEEGLQKVDSFNKWMTKELAEVDDLDLKSTSNLSWQNIETAASVDDPSIQLEDYSMSPSIGQDQLFDIQDFSPSCAST
DSETKVVITGKFMVSPSEVFKYNWSCMFGEVEVPAEVLGNGVLCCYAPLHSVGRVPFYVSCSNRFACSQVREFEYVVEGK
KDKNMVSSMTENQLWLRLQKLLSISSPGNFDSTSESIRKKEPIFRKIFLLMEDELVLGVEQHLKEKVVSWLFDKVSSEDG
KGPNTLDEEGQGLLHLAAALGFDWIIPPTLAAGVSLNFRDINGWTALHWAACYGREKTVAFLVALEAGSGLVTDPSPEFP
LGRTAADLASAKGYKGISGFLAEHSLTDHLEALTMTDRKKDSPVENSMNNAVQTMREKMATPGDEGDGSDLSLKDSLAAV
RNATQAAGRIHQVFRMQSFQRKHISKGAGDDESLLTDEQFLSLVSSKIKRPGHPDEKAHSAATHIQKKFRGWKKRKEFLT
IRERVVRIQAHVRGHQARKRYKPVVWSVGILEKAILRWRRKGTGLRGFRSDALNKAASSTDAPPVVQKPPSEEDDYDYLK
EGRKQTEERLQKALVRVKSMVQYPDARAQYRRLLTAVEGFQKNQSQVQDSTLNSADIAPAEGEDDMIDVESLLDDDNFMA
IAFE*
>CqCAMTA06
MQSGFDIKELLQAAQTRWLKPAEVLFILQNHENYKITEEAPQKPSSGSLFLFNKRVLRFFRKDGHNWRKKKDGRTVGEAH
ERLKVGNSEALNCYYAHGEDNPKFQRRSYWMLDREHEHIVLVHYREITEGKLSSGSIADLSPGTSSTYSQSPSAYTMQNP
GSSCLSDFHGSYQSHASPGSIEVSSDAAVRKGIDCLNGSNITEDMSMLPENEVSQALRRLEVQLSLDDDILKEYTPVDDQ
GGDADIYKALDDQYDSKYAGVSSNSNGLSQYDSGGNEVHHHVTPGMAQSIENNDSLYWNDVFDTSKNSLNQKAEGEKSYI
VIGNGNEPSSSARPNERESHQPQDYEAYIAQKWTEASKDTDILAYSSSIYSSSPKFSTMLLDPNLGLSLDSNVSLTIAKE
QRFTIREISPEWGFTDDSTKVIIIGSFLCDPSESEWLCMFGDVEVPLQIVQNGVLSCQAPPHSSGKVTLCITSGNRESCS
EIREFEYRDKLTTCVHCNKHEGETTRSTDEMLLLVRLVQMIFSNPPAQHGENNELGFDKQKIDGDMWNQIIEGLLVDGAS
SSDTLDWVLQQLLKDKLQQWLSSRSMEGRERDDCFLSRKEQGVIHMIAGLGYEWALNPVLGCGVGINFRDINGWTALHWA
ARFGREKMVAALIALGASAVALTDPSTHDPTGRNAAYIAEASGHKGLAGYLSELALTSHLSSLNLEESELSKGSANVEAE
LTINNLSEENINSTDQDQLSLKHTLAAVRNAAQAAARIQAAFRAHSFKKRQHRPSSEVASDLDEYGFTINDIQGLSKLVF
HNLHDHQKAALSIQKNYRGWKGRKDFLTLRQKVVKIQAHVRGYQVRKKYKVICWAVGILDKVILRWRRKGVGLRGFRPES
DCVDEDEDDDDIIKVFRKEKVNVAIDEAVTRVLSMVESPEARQQYLRMLGRSQEAMAEVQLLTSSGASGSQDCVSSMDND
DILTFLESSG*
>CqCAMTA07
MADRGSIAPGIRLDIQQLQLEAQHRWLRPAEICEILRNYQKFQISSEPPTRPSSGSLFLFDRKILRYFRKDGHNWRKKKD
GKTVKEAHEKLKVGSVDVLHCYYAHGEDNECFQRRSYWLLEEEYMHIVFVHYLEVKGNRSSIREAEPLISSSQISNSVSS
SVSNSYNEAFTGNTGSPSAVSSLTSSYEDIESEDNYQAMSKYPSPVTFQNMEDTVENNKPGSLMNSNFISTYPDNYKGSQ
LPGPGLDYTSLAQRGAGTNDYNQLKTLDLGSWEEVFQQSTRGPENLLPNPLLSGAPLVGSIDGYNESFSQLLDAGFGVNG
APGASLAPYLQSNNPLELSFTEYQDNTNITATAKQPLLGSIRAEEGLQKVDSFNKWMTKELAEVDDLDLKSTSNLSWQNI
EAAASVDDPSDYSMSPSIGQDQLFDIQDFSPSCASTDSETKVVITGKFMVSPSEVFKYNWSCMFGEVEVPAKVLGNGVLC
CYAPLHSVGRVPFYVTCSNRFACSQVREFEYLVQGKKDKNTVSSMTENQLWLRLQNLLSISSPGNFDSTSESIRKKERIF
RKIFLLMEDELVLGVEQHLKEKVVSWLFDKVSSEDGKGPNTLDEEGQGLLHLAAALGFDWIIPPTLAAGVSVNFRDINGW
TALHWAACYGREKTVAFLVALEAGSGLVTDPSPEFPLGRTAADLASANGYKGISGFLAEHSLTAHLETLTMTERKKDSPV
ENSMNNAVQTMREKVATPGDEGDGSDLSLKDSLAAVRNATQAAGRIHQVFRMQSFQRKQVSKGAGDDESLLTDEQFLSLV
SSKIKRPGHPDEKAHSAATHIQKKFRGWKKRKEFLTIRERVVRIQAHVRGHQARKRYKPVVWSVGILEKAILRWRRKGTG
LRGFRSDALNKAASSTDAPPVVQKPPSEEDDYDYLKEGRKQTEERLQKALVRVKSMVQYPDARAQYRRLLTAVEGFQKNQ
SQVQDSTLNRTDIAPAEGEDDMIDVESLLHDDNFMAIAFE*
