# Supplementary material for: Characterization of the CqCAMTA gene family reveals the role of CqCAMTA03 in drought tolerance
Source: BMC Plant Biol. 2022 Sep 7;22:428. doi: 10.1186/s12870-022-03817-0 (PMC9450354; doi:10.1186/s12870-022-03817-0)
Supplement: Supplementary file 2 — Additional file 2: Table S2. The primer designed for qRT-PCR. [file 12870_2022_3817_MOESM2_ESM.xlsx]

## Sheet: Sheet1
Table S2 The primer designed for qRT-PCR
	F	R
CAMTA01	GCGGACTTGCGGGATTTGAAATTC	ACCTGCTCTTGGCTTCCTTCATTATG
CAMTA02	TTACACTGTTGGTCCCTCACTTTCAC	CCTTAGTTTCAGAGCCAGCATATCCC
CAMTA03	GTTGGAGTGTTTCGCTGTATGGTTTC	TGATTAGTAATTGCTGGAGGACGGAAC
CAMTA04	CAGAATCAGCCTTGAGTGCCCATC	CCGTTCCGTCGCAGTTAATACAGAG
CAMTA05	AATAACAAGTCGGGCTCCCTTATGAAC	TCCTCGTTGAGCAAGAGAAGTGTAATC
CAMTA06	AGGAGTTGGTTTGCGAGGATTTAGAC	ACTCTTGTGACAGCCTCATCAATAGC
CAMTA07	CGGACTTGGCTTCGGCTAATGG	TTTCGTTCGGTCATTGTAAGGGTCTC
CqTUB-9	GAGATGTTCCGTCGTGTGAGTGAG	ATCGGCAGTTGCATCCTGGTATTG
