# Supplementary material for: Characterization of the CqCAMTA gene family reveals the role of CqCAMTA03 in drought tolerance
Source: BMC Plant Biol. 2022 Sep 7;22:428. doi: 10.1186/s12870-022-03817-0 (PMC9450354; doi:10.1186/s12870-022-03817-0)
Supplement: Supplementary file 3 — Additional file 3: Table S3. The 27 CAMTA gene-coding protein sequence information in this study. [file 12870_2022_3817_MOESM3_ESM.xlsx]

## Sheet: Sheet1
Table S3 The 27 CAMTA gene-coding protein sequence information in this study
Gene ID	Gene Name	Protein Sequence
AUR62016135-RA	CqCAMTA01	MESGFNGGLAGFEIHGFRTMEDLDIPNIMKEAKSRWLRPNEIHAILFNYAYFTIHVKPVNLPRGGTIVLFDRKKLRNFRK DGHNWKKKKDGKTVKEAHEHLKVGTEERIHVYYAHGEDNSNFVRRCYWLLDKSLEHIVLVHYRETQELQVSPITPTNSSF HSDLSDYSASPLLSRGNDCMVDQVNYPAMKACSDIGDGINVNNHEMRLHEINTLDWDELLLLSDPTEATLTTKEEQTPYL HQDKQPAAYTSENNGSILSTGNPHLDMLTSRNSMNPVAGTSPAQITHVGDIYLSLMGVQKDPKVEGKVYDMGTVGAGDLS NKMAKDGLQSQDSFGRWMNEIIVDSPESVDDPSFESSGATSHGSLVSSGAVNHEGPVPAQIFCITDISPTWTFST…
AUR62002002-RA	CqCAMTA02	MAQTNHLEFGNQLDIEQILFDAQHRWLRTPEICEILQNYKRFNIAPEPPNLPPSGALFLFDKKVLRYFRKDGHSWRKKKD GKTVKEAHERLKAGSIDVLHCYYAHGEDNENFQRRSYWMLKDELSHIVLVHYRDVKGYRTTFNRFKETEKDIANTQIKQI VCNSEAESTLNSGLQQNCCPMLSQNTDSRTPNSAQASDYEDAESGNQAKSTTVSSLEIDVDRPVQKHQNELWGWEDVLEN HNVRVQFASLESSILNVQSDSVHTNSKQENVITKLFLTDPCCNTQASRDLAQGPEEWQAMHAMDYQTEPSVAACKEDQVD VESNLTGVKNSSHFSAARTLLDRPVKDETLKKSDSFSQWMCKELEDVEPVKPSSGAYWDADDKRSDCLNLPPQAE…
AUR62041410-RA	CqCAMTA03	MESGFNGGLAGFDIHGFRTMEDLDIPNIMKEAKSRWLRPNEIHAILFNYAYFTIHVKPVNLPRGGTIVLFDRKKLRNFRK DGHNWKKKKDGKTVKEAHEHLKVGTEEKIHVYYAHGEDNPNFVRRCYWLLDKSLEHIVLVHYRETQELQVSPITPTNSSF RSDLSDYSASPLMSRGNDCMVDQVNYPAMKACTDLGDGINVNHHEMRLHEINTLDWDELLLLSDPTEATLTTKEQTPYLH QDNQPAAFTSENNGSILSTGNPHLDMLTSGNSMNPVAGTSPAQFSNVGDMYLSLMGVQKDPKVEGKIYDMGTVGAGNLSN KMAKDGLQSQDSFGRWMNEIIVDSPESVDDPSFESSGATSHGSLVSSGAVNHEGPVPAQIFCITDISPTWTFSTE…
AUR62003800-RA	CqCAMTA04	MAQSNHLEFGNQLDIEQILFEAQHRWLRTPEICEILQNYKRFNIAPEPPNLPPSGALFLFDKKVLRYFRKDGHSWKKKKD GKTVKEAHERLKAGSIDVLHCYYAHGEDNENFQRRSYWMLKEELSHIVLVHYREVKGYRTAFNRFKETEEDIANTQNKQI ICNSEAESSLNSGLQQNCCPMLSQNNDSRSPQASNYEDAESGNQAKSTTVSSLEIDVDRPVQKHQNEPWGWENVLENHNV RVQFASLESSILNVQSDSVHTNSKQENVITKLLLTDPCCETQASRDLAQGSEEWQAMHAMDYQTEPSALACKEDQVDVVS NLTGVKNSSHFSSARTLLDRPVKDETLPKIDSFSQWMCKELEDVEPVKPSSGAYWDADDKRSDCPNLPPQDEFDS…
AUR62013128-RA	CqCAMTA05	MADRGSIPPGIRLGGSLFLFDRKILRYFRKDGHNWRKKKDGKTVKEAHEKLKVGSVDVLHCYYAHGEDNECFQRRSYWLL EEEYMHIVFVHYLEVKGNRSSIRETESVISGSQISNSVSSSVSNSYNEAFTGNTGSPSAVSSLTSSYEEIESEDNHQAMS KYPSPVNFQNIEDTFENNKSGSLMNSNFIPTYPDDYKGSQLPGPGLDYTSLAQRGAGTNDYNQLKTLDLGSWEEVFQQCT RGPENLLPNPLLSGAPLVGSTDGYNESFSQLLDAGFGVNGAPGASLAPYLQSNNPLELSFTEYQDNTNITATAKQPLLGS IRAEEGLQKVDSFNKWMTKELAEVDDLDLKSTSNLSWQNIETAASVDDPSIQLEDYSMSPSIGQDQLFDIQDFSP…
AUR62005638-RA	CqCAMTA06	MQSGFDIKELLQAAQTRWLKPAEVLFILQNHENYKITEEAPQKPSSGSLFLFNKRVLRFFRKDGHNWRKKKDGRTVGEAH ERLKVGNSEALNCYYAHGEDNPKFQRRSYWMLDREHEHIVLVHYREITEGKLSSGSIADLSPGTSSTYSQSPSAYTMQNP GSSCLSDFHGSYQSHASPGSIEVSSDAAVRKGIDCLNGSNITEDMSMLPENEVSQALRRLEVQLSLDDDILKEYTPVDDQ GGDADIYKALDDQYDSKYAGVSSNSNGLSQYDSGGNEVHHHVTPGMAQSIENNDSLYWNDVFDTSKNSLNQKAEGEKSYI VIGNGNEPSSSARPNERESHQPQDYEAYIAQKWTEASKDTDILAYSSSIYSSSPKFSTMLLDPNLGLSLDSNVSL…
AUR62010136-RA	CqCAMTA07	MADRGSIAPGIRLDIQQLQLEAQHRWLRPAEICEILRNYQKFQISSEPPTRPSSGSLFLFDRKILRYFRKDGHNWRKKKD GKTVKEAHEKLKVGSVDVLHCYYAHGEDNECFQRRSYWLLEEEYMHIVFVHYLEVKGNRSSIREAEPLISSSQISNSVSS SVSNSYNEAFTGNTGSPSAVSSLTSSYEDIESEDNYQAMSKYPSPVTFQNMEDTVENNKPGSLMNSNFISTYPDNYKGSQ LPGPGLDYTSLAQRGAGTNDYNQLKTLDLGSWEEVFQQSTRGPENLLPNPLLSGAPLVGSIDGYNESFSQLLDAGFGVNG APGASLAPYLQSNNPLELSFTEYQDNTNITATAKQPLLGSIRAEEGLQKVDSFNKWMTKELAEVDDLDLKSTSNL…
AT1G67310.1	AtCAMTA01	MSSVAEDNSFTCDIATIFVAICRNPPANPSDSLFQYEISTLYQEAHSRWLKPPEVLFILQNHESLTLTNTAPQRPTSGSLLLFNKRVLKFFRKDGHQWRR KRDGRAIAEAHERLKVGNAEALNCYYAHGEQDPTFRRRIYWMLDPEYEHIVLVHYRDVSEREEGQQTGGQVYQFAPILSTQNVSYNQYIGDSSDIYQQSS TSPGVAEVNSNLEGSASSSEFGQALKMLKEQLSIGDEHVNSVDPHYIQPESLDSLQFLEYSDIDHLAQPTTVYQRPENNKLERCYGGNFGAQYSAKNDSN KLERCYGGYVGGAEYHSSNLMLVKNGSGPSGGTGGSGDQGSESWKDVLEACEASIPLNSEGSTPSSAKGLLAGLQEDSNWSYSNQVDQSTFLLPQD…
AT2G22300.1	AtCAMTA02	MAEARRFSPVHELDVGQILSEARHRWLRPPEICEILQNYQRFQISTEPPTTPSSGSVFMFDRKVLRYFRKDGHNWRKKKDGKTVKEAHERLKAGSVDVLH CYYAHGQDNENFQRRSYWLLQEELSHIVFVHYLEVKGSRVSTSFNRMQRTEDAARSPQETGDALTSEHDGYASCSFNQNDHSNHSQTTDSASVNGFHSPE LEDAESAYNQHGSSTAYSHQELQQPATGGNLTGFDPYYQISLTPRDSYQKELRTIPVTDSSIMVDKSKTINSPGVTNGLKNRKSIDSQTWEEILGNCGSG VEALPLQPNSEHEVLDQILESSFTMQDFASLQESMVKSQNQELNSGLTSDRTVWFQGQDMELNAISNLASNEKAPYLSTMKQHLLHGALGEEGLKK…
AT3G16940.1	AtCAMTA03	MDGDGLGRLIGSEIHGFHTLQDLDVQTMLEEAKSRWLRPNEIHAILYNPKYFTINVKPVNLPNSGRIILFDRKMLRNFRKDGHNWKKKKDGRTVKEAHEH LKVGNEERIHVYYAHGEDNTTFVRRCYWLLDKARENIVLVHYRDTQEAATTSGDSISSPISVSEQTFPNRVAAEDIDTVVRNHDISLHDINTLDWDELLV PTDLNNQSAPTVDNLSYFTEPLQNAANGTAEHGNATVADGSLDALLNDGPQSRESFGRWMNSFISESNGSLEDPSFEPMVMPRQDPLAPQAVFHSHSNIP EQVFNITDVSPAWAYSSEKTKILVTGFLHDSYQHLERSNLYCVCGDFCVPAEYLQAGVYRCIIPPHSPGMVNLYLSADGHKPISQCFRFEHRAVPV…
AT4G16150.1	AtCAMTA04	MAGVDSGKLIGSEIHGFHTLQDLDIQTMLDEAYSRWLRPNEIHALLCNHKFFTINVKPVNLPKSGTIVLFDRKMLRNFRKDGHNWKKKKDGKTIKEAHEH LKVGNEERIHVYYAHGEDTPTFVRRCYWLLDKSQEHIVLVHYRETHEVHAAPATPGNSYSSSITDHLSPKIVAEDTSSGVHNTCNTGFEVRSNSLGSRNH EIRLHEINTLDWDELLVPADISNQSHPTEEDMLYFTEQLQTAPRGSVKQGNHLAGYNGSVDIPSFPGLEDPVYQNNNSCGAGEFSSQHSHCGVDPNLQRR DFSATVTDQPGDALLNNGYGSQDSFGRWVNNFISDSPGSVDDPSLEAVYTPGQDSSTPPTVFHSHSDIPEQVFNITDVSPAWAYSTEKTKILVTGF…
AT5G09410.3	AtCAMTA05	MARKKKSVSFSHLDIARNEGNKIISFSVHAYSDRLGFVDSLFDYESLRSLLVDFWVYPSMVDRRSFGSITPPLQLDMEQLLSEAQHRWLRPTEICEILQN YHKFHIASESPTRPASGSLFLFDRKVLRYFRKDGHNWRKKKDGKTIREAHEKLKVGSIDVLHCYYAHGEANENFQRRCYWMLEQYYYRKASSHWVLVATL SLFSFGYLRPSWVRHLMHIVFVHYLEVKGNRTSIGMKENNSNSVNGTASVNIDSTASPTSTLSSLCEDADTVLVQGIVNKQVPSYDHLLNLKLEIAMVGH LLLACVMFHRFMGTESEKMQPSNTDSMLVEENSEKGGRLKAEHIRNPLQTQFNWQDDTDLALFEQSAQDNFETFSSLLGSENLQPFGISYQAPPSN…
AT5G64220.1	AtCAMTA06	MADRGSFGFAPRLDIKQLLSEAQHRWLRPAEICEILRNHQKFHIASEPPNRPPSGSLFLFDRKVLRYFRKDGHNWRKKKDGKTVKEAHEKLKVGSIDVLH CYYAHGEDNENFQRRCYWMLEQDLMHIVFVHYLEVKGNRMSTSGTKENHSNSLSGTGSVNVDSTATRSSILSPLCEDADSGDSRQASSSLQQNPEPQTVV PQIMHHQNASTINSYNTTSVLGNRDGWTSAHGNRVKGSNSQRSGDVPAWDASFENSLARYQNLPYNAPLTQTQPSTFGLIPMEGKTEKGSLLTSEHLRNP LQSQVNWQTPVQESVPLQKWPMDSHSGMTDATDLALFGQGAHENFGTFSSLLGSQDQQSSSFQAPFTNNEAAYIPKLGPEDLIYEASANQTLPLRK…
CA06g14650	CaCAMTA01	MCCIIIVATVDLEHILQEANHRWLRPHEICEILRNHQSFYLTQQPPDKPPGGSLFLFDRK VVRYFRKDGHNWRKKKDGKTVKEAHEKLKAGSSDVLHCYYAHGEDNKNFQRRSYWMLEE*
CA08g15740	CaCAMTA02	MADCGSDPSGFRLDITQILSEVQHRWLRPAEICEILRNYRKFHLTPEAPYRPVSGSVFLF DRKVLRYFRKDGHNWRKKKDGKTVKEAHEKLKVGSIDVLHCYYAHGEEDDNFQRRSYWML EQDLMHIVFVHYLEVKGNKVNVGYIRSVKFAHSNYQNECSLSDSMPTGHKKLASANADSA SLASTLTEAHEEAESEDNHHACSRFHSYPDRASGMDSHLVESRDTICSSYGSPQSSVEYT SLPSIDGAGKCDLGNFASGPQRTVDLGYGFPVSQHCSNGEMVGQDDFKNNLSVHENWQCS FGDSPLQFHGQNVNQDLIADLSYGLGNSFQNRSLPSDLLSVRGQSYLYPDAQEGQLTQLD LQYLNSLLEVQGDMNQESNMDMIELGDYSTVKQ…
CA11g07570	CaCAMTA03	MAHTTQPLDLEHILQEANHRWLCPHEICEILRYHQSFYLTQQPPDKPPGGSLFLFDRKIV RYFCKDGHNWRKKKDGKNVKEAREKLFVL*
CA11g10930	CaCAMTA04	YDINDLVREAQIRWLKPAEVLFILRNHENHQLSSGSLFLFNKRVLRFFRKDGHSWRKKKD GRTVGEAHERLKVGNAEALNCYYAHGEQNPNFQRRSYWMLDPAYDHIVLVHYRDITEGRQ NPVFMSESSPISSAFSPSPRSYSTQHTGSTVIASESYELYQNQSSPGEICSDAVINNSGT SDTTGRTEEPISSPGLEMSQALRRLEEQLSLNDDSFKEIDPLYADAINDDSSFIQMQGNS NGLLLQHHLGLSFSYINIFVECILTCLFLARYVYDNAIHFNFVQRTANTFITSRISLPPY SPPHHCWDNFPFAFVCTAITLIVPAFQSLTRTSRHSVTGCFFIKFKHATIYSESSESHHQ DLTQDSDMWKDMLDDYGVSAAAESQTKYLHKLD…
CA12g21310	CaCAMTA05	MKSPSAWTCELVIFGYSQHNGGIEDEVAPTKRDSCNTLQPQVGNEEWIHVYYAHGEDSST FVRRCYWLLDKTLEHVVLVHYRETIAGFSNNKAAPVSSGSALSGPADMSASWDLSGQPDS AVDQQYSVSQHAHLEPNSDMTVQNHEQRLLEINTLEWDDLLAPGDSNMIISTQQAGGRTV SVQHTSYEQHNLCELNGYRLNGVSSSLERMSTVNNGNEVTFQTADGQMTSSFQENESGVM TDSFGRWMSYLITDPPGSPDDPTPESSASTEILQPVVYRCVVSPQTPGLVNIYLSFDGNK PISQIMSFEFRAPSVHLSTEPPENKSNWDELALQMRLAHLLFSTSKSLNILSSKIHQELL KDAKTFAGKCSHIIDNWACLIKSIEDKKLSVAC…
Sp_126330_ypqg.t1	SoCAMTA01	MADRGSMNTP GIRLDIQQLQ LEAQHRWLRP AEICEILRNF QKFQISSEPP TRPSSGSLFL FDRKVLRYFR KDGHNWRKKK DGKTVKEAHE KLKVGSVDVL HCYYAHGEDN DCFQRRSYWL LEEEFMHIVF VHYLEVKGNR SSMRDTEPVV SSPQFSNSVS SSISNSYNEA FTGNAGSPSA VSSLTSSYED IESEDNHQAM SKYPSPLNFP LVDDSFENNK LGSLMNSNFL PTYPDDYKGG RLSGPGLDYV SLVQRGAGTN DYNQLRTLDL GSWEEVFQQC TNDSGNLPHN PLISGAPLVG STNGFNESFT QLLDSGFGVN SASAGSLAPF LQNNNPLEFS STEFQDNTNI STTAKQPLLG NIR…
Sp_174400_uesu.t1	SoCAMTA02	MESGFNGGLG GYDIHGFRTM EDLDVPNIMK EAKSRWLRPN EIHAILFNYT NFTIHVKPVS LPRGGTIVLF DRKKLRNFRK DGHNWKKKKD GKTVKEAHEH LKVGTEERIH VYYAHGEDNP KFVRRCYWLL DKALEHIVLV HYRETQESQV SPSTPTNSSF RSDLTDYSAS QLLSRGNDCV VNQVYYPSMK ERTEFGDGVS MNNLDMRLHE INTLDWDELL VSNNPTEATL TTRAEQNPYL QQDKQPSTFS SENNGSSLLT GHPHPGMLTS RNSMNPVADT SLAQVTHVGD MFLPLTVVQT HQKEEGRIYG MGAVGAGDLS DKMAKDGLQS QDSFGKWMNE IIVDSPESVG DPSFESSLET SHG…
Sp_174400_uesu.t2	SoCAMTA03	MESGFNGGLG GYDIHGFRTM EDLDVPNIMK EAKSRWLRPN EIHAILFNYT NFTIHVKPVS LPRGGTIVLF DRKKLRNFRK DGHNWKKKKD GKTVKEAHEH LKVGTEERIH VYYAHGEDNP KFVRRCYWLL DKALEHIVLV HYRETQESQV SPSTPTNSSF RSDLTDYSAS QLLSRGNDCV VNQVYYPSMK ERTEFGDGVS MNNLDMRLHE INTLDWDELL VSNNPTEATL TTREQNPYLQ QDKQPSTFSS ENNGSSLLTG HPHPGMLTSR NSMNPVADTS LAQVTHVGDM FLPLTVVQTH QKEEGRIYGM GAVGAGDLSD KMAKDGLQSQ DSFGKWMNEI IVDSPESVGD PSFESSLETS HGS…
Sp_175580_fdau.t1	SoCAMTA04	MQSGFDTNEL LRAAQTRWLK PAEVLFILQN HENYKITQEA PQKPPSGSLF LFNKRVLRFF RKDGHSWRKK KDGRTVGEAH ERLKVGNSEA LNCYYAHGEE TPNFQRRSYW MLDRVHEHIV LVHYRDITEG KLSSGSITDL SPGTSSIISQ SPSTYTMQNP GSSCLSDFRE SYQSYPSPGS IEVSSDAIMG KGIDCLNESN TTENLSMRSE FDVNQALRRL EVQLSLDDDC LKEYAPLDDQ NRNEDVYGEL DDQYGSRYAG AWANSNGPSQ QNQGGSEVHH HVTSGMGSVQ NGEPLFWNDF LDLSKGFPNQ KAEGDKEYIA VANGKEVSSS GRPAEPENHP EDYGGHIAGK WTEAAKDTDT LVY…
Sp_175580_fdau.t2	SoCAMTA05	MQSGFDTNEL LRAAQTRWLK PAEVLFILQN HENYKITQEA PQKPPSGSLF LFNKRVLRFF RKDGHSWRKK KDGRTVGEAH ERLKVGNSEA LNCYYAHGEE TPNFQRRSYW MLDRVHEHIV LVHYRDITEG KLSSGSITDL SPGTSSIISQ SPSTYTMQNP GSSCLSDFRE SYQSYPSPGS IEVSSDAIMG KGIDCLNESN TTENLSMRSE FDVNQALRRL EVQLSLDDDC LKEYAPLDDQ NRNEDVYGEL DDQYGSRYAG AWANSNGPSQ QNQGVKSLLL RANVSSRIFG SGSEVHHHVT SGMGSVQNGE PLFWNDFLDL SKGFPNQKAE GDKEYIAVAN GKEVSSSGRP AEPENHPEDY GGH…
VIT_05s0077g01240.t01	VvCAMTA01	MESSVPGRLAGWDIHGFRTMEDLDVDSILEEAKGRWLRPNEIHAILCNYTLFTVNVKPVN LPPSGKIVLFDRRMLRNFRKDGHNWKKKNDGKTVKEAHEHLKVGNDERIHVYYAHGQDNP TFVRRCYWLLDKTLEHIVLVHYRETQESQGSPVTPVNSSPSPNSATSDPSAPWLLSEETD SGTGSTYRAGEKEHQEPRDSITVRNYEMRIHELNTLEWDELLVSNDPNNSMAPKEGKISS FEQQNQHVITSSNSYNRPHSTNDLPVGISPLGNPAESIAGNESAHFNFLDDVYFQKIGGQ VNPNGQRRDSVAVGTGDPVDILLKDSLEPQDSFGRWMNYIMTDSPVSVDDPSLGSPVSSS HDSVVSAAGNHQQSSVPDTIFSITDFSPSWAIS…
VIT_05s0020g00630.t01	VvCAMTA02	MAESRRYVPNQQLDLEQILLEAQHRWLRPTEICEILRNYQKFLITPDPPVTPPAGSLFLF DRKALRYFRKDGHRWRKKKDGKTVKEAHEKLKAGSVDVLHCYYAHGEDNENFQRRSYWML DEQLEHIVLVHYREIKEGYKTSTSVPRLPNAVPASQIGTIQGSSAPCLSQGNAPTVTGQI SYASSPNTADWSGQTLSSEFEDGDSGDDPGTSSLAQPILGSVFYNASLPTHEASGFAGLS RNQLGSGLAGVHFSHGASTSVQDEIHGSSSSVHDQKFGFEQPNGADFITNKLTDARLDSD RTVQNFAARGDGLSPALDIKGLTAASQRAVQGPLEHNFHLVHPQFQNCSSSHVADTSTAH IENKSKEDGANNDASGELKKLDSFGRWMDKEIG…
VIT_07s0141g00250.t01	VvCAMTA03	MAVEIGCRVGQLPAVYLGLPLGVSNKAISVWDGVEEKVRRRLALWKRQYISKGGRITLIK STLASMPLYKMSLFRMPKSVARRLEKLQRDFLWEGANGGKKAHLVKWEVVCADKEKGGLG LRKLACLNKALLGKWIWRFARAKEDIWKKVLEAKYGQEDFGWRTRKANGVFGVGVWKEIL KEFAWCWENMVFKVGKGNKIRFWIDPWCGNNVPSQSFPNLFSMAAQRNVTVEEMWDQNFG QGGWNLRFLRAFNDWELDMVGNLLVEFREHRVTLEEHSVIWKEGGDGLFRVKRAYSVLAS GSLFLFDRKVLRYFRKDGHNWRKKKDGKTVKEAHERLKAGSIDVLHCYYAHGEDNENFQR RSYWMLEEELSHIVLVHYREVKGNRTSFNRIKE…
VIT_01s0010g03850.t01	VvCAMTA04	MSGFDFNDLLKEAQIRWLKPAEVLFILQNYEKHQLTQEPPQKPTSGSLFLFNKRVLRFFR KDGHSWRKKKDGRTVGEAHERLKVGTVETINCYYAHGEQNPSFQRRSYWMLDPAYEHIVL VHYREISEGRHSPGSNSLLSSGSTQTQSPSSYNSQIPGSTSAVSELYDSPQNVCSPGSVE VSSEVVMKSNVREHLDRINGIGDFGNSSELEVSQALRRLEEQLSLNDDSLEAIDAFQSQN ENMNGLETLEYERKMSKQDQHAVLLSGPEYTVHDQHYTGYAGCSTDDLMLPQDAGDNREH YHHQSTVEGRDTLSWEEIMEFCKSSSGVDSKEKHKSYGNERPLSSSGRGAAEKQQNSHWL NVDGTNSESSSILLPSEVENLNFPEYKTNTHAV…
