# Supplementary material for: Characterization of the CqCAMTA gene family reveals the role of CqCAMTA03 in drought tolerance
Source: BMC Plant Biol. 2022 Sep 7;22:428. doi: 10.1186/s12870-022-03817-0 (PMC9450354; doi:10.1186/s12870-022-03817-0)
Supplement: Supplementary file 6 — Additional file 6: Table S4. cis-acting elements in the promoter region of CqCAMTA genes. [file 12870_2022_3817_MOESM6_ESM.xlsx]

## Sheet: Sheet1
Table S4 cis-acting elements in the promoter region of CqCAMTA genes
Gene ID	Gene Name	Element	Sequence	Function	Function category
AUR62002002-RA.v1.0	CqCAMTA02	ABRE	AACCCGG	cis-acting element involved in the abscisic acid responsiveness	Phytohormone responsiveness
AUR62002002-RA.v1.0	CqCAMTA02	SARE	TTCGACCATCTT	cis-acting element involved in salicylic acid responsiveness	Phytohormone responsiveness
AUR62003800-RA.v1.0	CqCAMTA04	ABRE	ACGTG	cis-acting element involved in the abscisic acid responsiveness	Phytohormone responsiveness
AUR62003800-RA.v1.0	CqCAMTA04	ABRE	CGCACGTGTC	cis-acting element involved in the abscisic acid responsiveness	Phytohormone responsiveness
AUR62003800-RA.v1.0	CqCAMTA04	ABRE	CACGTG	cis-acting element involved in the abscisic acid responsiveness	Phytohormone responsiveness
AUR62003800-RA.v1.0	CqCAMTA04	ABRE	ACGTG	cis-acting element involved in the abscisic acid responsiveness	Phytohormone responsiveness
AUR62003800-RA.v1.0	CqCAMTA04	P-box	CCTTTTG	gibberellin-responsive element	Phytohormone responsiveness
AUR62003800-RA.v1.0	CqCAMTA04	TCA-element	CCATCTTTTT	cis-acting element involved in salicylic acid responsiveness	Phytohormone responsiveness
AUR62003800-RA.v1.0	CqCAMTA04	TCA-element	CCATCTTTTT	cis-acting element involved in salicylic acid responsiveness	Phytohormone responsiveness
AUR62003800-RA.v1.0	CqCAMTA04	TGA-element	AACGAC	auxin-responsive element	Phytohormone responsiveness
AUR62005638-RA.v1.0	CqCAMTA06	CGTCA-motif	CGTCA	cis-acting regulatory element involved in the MeJA-responsiveness	Phytohormone responsiveness
AUR62005638-RA.v1.0	CqCAMTA06	TATC-box	TATCCCA	cis-acting element involved in gibberellin-responsiveness	Phytohormone responsiveness
AUR62005638-RA.v1.0	CqCAMTA06	TGACG-motif	TGACG	cis-acting regulatory element involved in the MeJA-responsiveness	Phytohormone responsiveness
AUR62010136-RA.v1.0	CqCAMTA07	ABRE	TACGGTC	cis-acting element involved in the abscisic acid responsiveness	Phytohormone responsiveness
AUR62010136-RA.v1.0	CqCAMTA07	ABRE	GACACGTGGC	cis-acting element involved in the abscisic acid responsiveness	Phytohormone responsiveness
AUR62010136-RA.v1.0	CqCAMTA07	ABRE	CACGTG	cis-acting element involved in the abscisic acid responsiveness	Phytohormone responsiveness
AUR62010136-RA.v1.0	CqCAMTA07	ABRE	ACGTG	cis-acting element involved in the abscisic acid responsiveness	Phytohormone responsiveness
AUR62010136-RA.v1.0	CqCAMTA07	ABRE	ACGTG	cis-acting element involved in the abscisic acid responsiveness	Phytohormone responsiveness
AUR62010136-RA.v1.0	CqCAMTA07	ABRE	CACGTG	cis-acting element involved in the abscisic acid responsiveness	Phytohormone responsiveness
AUR62010136-RA.v1.0	CqCAMTA07	ABRE	ACGTG	cis-acting element involved in the abscisic acid responsiveness	Phytohormone responsiveness
AUR62010136-RA.v1.0	CqCAMTA07	AuxRR-core	GGTCCAT	cis-acting regulatory element involved in auxin responsiveness	Phytohormone responsiveness
AUR62010136-RA.v1.0	CqCAMTA07	CGTCA-motif	CGTCA	cis-acting regulatory element involved in the MeJA-responsiveness	Phytohormone responsiveness
AUR62010136-RA.v1.0	CqCAMTA07	CGTCA-motif	CGTCA	cis-acting regulatory element involved in the MeJA-responsiveness	Phytohormone responsiveness
AUR62010136-RA.v1.0	CqCAMTA07	TATC-box	TATCCCA	cis-acting element involved in gibberellin-responsiveness	Phytohormone responsiveness
AUR62010136-RA.v1.0	CqCAMTA07	TCA-element	CCATCTTTTT	cis-acting element involved in salicylic acid responsiveness	Phytohormone responsiveness
AUR62010136-RA.v1.0	CqCAMTA07	TCA-element	CCATCTTTTT	cis-acting element involved in salicylic acid responsiveness	Phytohormone responsiveness
AUR62010136-RA.v1.0	CqCAMTA07	TGACG-motif	TGACG	cis-acting regulatory element involved in the MeJA-responsiveness	Phytohormone responsiveness
AUR62010136-RA.v1.0	CqCAMTA07	TGACG-motif	TGACG	cis-acting regulatory element involved in the MeJA-responsiveness	Phytohormone responsiveness
AUR62013128-RA.v1.0	CqCAMTA05	ABRE	ACGTG	cis-acting element involved in the abscisic acid responsiveness	Phytohormone responsiveness
AUR62013128-RA.v1.0	CqCAMTA05	ABRE	ACGTG	cis-acting element involved in the abscisic acid responsiveness	Phytohormone responsiveness
AUR62013128-RA.v1.0	CqCAMTA05	ABRE	AACCCGG	cis-acting element involved in the abscisic acid responsiveness	Phytohormone responsiveness
AUR62013128-RA.v1.0	CqCAMTA05	ABRE	CACGTG	cis-acting element involved in the abscisic acid responsiveness	Phytohormone responsiveness
AUR62013128-RA.v1.0	CqCAMTA05	ABRE	ACGTG	cis-acting element involved in the abscisic acid responsiveness	Phytohormone responsiveness
AUR62013128-RA.v1.0	CqCAMTA05	CGTCA-motif	CGTCA	cis-acting regulatory element involved in the MeJA-responsiveness	Phytohormone responsiveness
AUR62013128-RA.v1.0	CqCAMTA05	CGTCA-motif	CGTCA	cis-acting regulatory element involved in the MeJA-responsiveness	Phytohormone responsiveness
AUR62013128-RA.v1.0	CqCAMTA05	CGTCA-motif	CGTCA	cis-acting regulatory element involved in the MeJA-responsiveness	Phytohormone responsiveness
AUR62013128-RA.v1.0	CqCAMTA05	CGTCA-motif	CGTCA	cis-acting regulatory element involved in the MeJA-responsiveness	Phytohormone responsiveness
AUR62013128-RA.v1.0	CqCAMTA05	GARE-motif	TCTGTTG	gibberellin-responsive element	Phytohormone responsiveness
AUR62013128-RA.v1.0	CqCAMTA05	P-box	CCTTTTG	gibberellin-responsive element	Phytohormone responsiveness
AUR62013128-RA.v1.0	CqCAMTA05	TCA-element	CCATCTTTTT	cis-acting element involved in salicylic acid responsiveness	Phytohormone responsiveness
AUR62013128-RA.v1.0	CqCAMTA05	TGACG-motif	TGACG	cis-acting regulatory element involved in the MeJA-responsiveness	Phytohormone responsiveness
AUR62013128-RA.v1.0	CqCAMTA05	TGACG-motif	TGACG	cis-acting regulatory element involved in the MeJA-responsiveness	Phytohormone responsiveness
AUR62013128-RA.v1.0	CqCAMTA05	TGACG-motif	TGACG	cis-acting regulatory element involved in the MeJA-responsiveness	Phytohormone responsiveness
AUR62013128-RA.v1.0	CqCAMTA05	TGACG-motif	TGACG	cis-acting regulatory element involved in the MeJA-responsiveness	Phytohormone responsiveness
AUR62016135-RA.v1.0	CqCAMTA01	CGTCA-motif	CGTCA	cis-acting regulatory element involved in the MeJA-responsiveness	Phytohormone responsiveness
AUR62016135-RA.v1.0	CqCAMTA01	CGTCA-motif	CGTCA	cis-acting regulatory element involved in the MeJA-responsiveness	Phytohormone responsiveness
AUR62016135-RA.v1.0	CqCAMTA01	TGACG-motif	TGACG	cis-acting regulatory element involved in the MeJA-responsiveness	Phytohormone responsiveness
AUR62016135-RA.v1.0	CqCAMTA01	TGACG-motif	TGACG	cis-acting regulatory element involved in the MeJA-responsiveness	Phytohormone responsiveness
AUR62041410-RA.v1.0	CqCAMTA03	ABRE	AACCCGG	cis-acting element involved in the abscisic acid responsiveness	Phytohormone responsiveness
AUR62041410-RA.v1.0	CqCAMTA03	CGTCA-motif	CGTCA	cis-acting regulatory element involved in the MeJA-responsiveness	Phytohormone responsiveness
AUR62041410-RA.v1.0	CqCAMTA03	P-box	CCTTTTG	gibberellin-responsive element	Phytohormone responsiveness
AUR62041410-RA.v1.0	CqCAMTA03	TCA-element	CCATCTTTTT	cis-acting element involved in salicylic acid responsiveness	Phytohormone responsiveness
AUR62041410-RA.v1.0	CqCAMTA03	TGACG-motif	TGACG	cis-acting regulatory element involved in the MeJA-responsiveness	Phytohormone responsiveness
AUR62002002-RA.v1.0	CqCAMTA02	LTR	CCGAAA	cis-acting element involved in low-temperature responsiveness	Stress responsiveness
AUR62002002-RA.v1.0	CqCAMTA02	LTR	CCGAAA	cis-acting element involved in low-temperature responsiveness	Stress responsiveness
AUR62002002-RA.v1.0	CqCAMTA02	MRE	AACCTAA	MYB binding site involved in light responsiveness	Stress responsiveness
AUR62003800-RA.v1.0	CqCAMTA04	LTR	CCGAAA	cis-acting element involved in low-temperature responsiveness	Stress responsiveness
AUR62010136-RA.v1.0	CqCAMTA07	LTR	CCGAAA	cis-acting element involved in low-temperature responsiveness	Stress responsiveness
AUR62010136-RA.v1.0	CqCAMTA07	TC-rich repeats	ATTCTCTAAC	cis-acting element involved in defense and stress responsiveness	Stress responsiveness
AUR62010136-RA.v1.0	CqCAMTA07	TC-rich repeats	ATTCTCTAAC	cis-acting element involved in defense and stress responsiveness	Stress responsiveness
AUR62013128-RA.v1.0	CqCAMTA05	LTR	CCGAAA	cis-acting element involved in low-temperature responsiveness	Stress responsiveness
AUR62013128-RA.v1.0	CqCAMTA05	TC-rich repeats	ATTCTCTAAC	cis-acting element involved in defense and stress responsiveness	Stress responsiveness
AUR62016135-RA.v1.0	CqCAMTA01	LTR	CCGAAA	cis-acting element involved in low-temperature responsiveness	Stress responsiveness
AUR62016135-RA.v1.0	CqCAMTA01	MBS	CAACTG	MYB binding site involved in drought-inducibility	Stress responsiveness
AUR62016135-RA.v1.0	CqCAMTA01	TC-rich repeats	ATTCTCTAAC	cis-acting element involved in defense and stress responsiveness	Stress responsiveness
AUR62041410-RA.v1.0	CqCAMTA03	MBS	CAACTG	MYB binding site involved in drought-inducibility	Stress responsiveness
AUR62003800-RA.v1.0	CqCAMTA04	GCN4_motif	TGAGTCA	cis-regulatory element involved in endosperm expression	Tissue-specific expression
AUR62005638-RA.v1.0	CqCAMTA06	ARE	AAACCA	cis-acting regulatory element essential for the anaerobic induction	Tissue-specific expression
AUR62005638-RA.v1.0	CqCAMTA06	ARE	AAACCA	cis-acting regulatory element essential for the anaerobic induction	Tissue-specific expression
AUR62005638-RA.v1.0	CqCAMTA06	ARE	AAACCA	cis-acting regulatory element essential for the anaerobic induction	Tissue-specific expression
AUR62005638-RA.v1.0	CqCAMTA06	GCN4_motif	TGAGTCA	cis-regulatory element involved in endosperm expression	Tissue-specific expression
AUR62005638-RA.v1.0	CqCAMTA06	GCN4_motif	TGAGTCA	cis-regulatory element involved in endosperm expression	Tissue-specific expression
AUR62005638-RA.v1.0	CqCAMTA06	GCN4_motif	TGAGTCA	cis-regulatory element involved in endosperm expression	Tissue-specific expression
AUR62005638-RA.v1.0	CqCAMTA06	RY-element	CATGCATG	cis-acting regulatory element involved in seed-specific regulation	Tissue-specific expression
AUR62010136-RA.v1.0	CqCAMTA07	ARE	AAACCA	cis-acting regulatory element essential for the anaerobic induction	Tissue-specific expression
AUR62010136-RA.v1.0	CqCAMTA07	ARE	AAACCA	cis-acting regulatory element essential for the anaerobic induction	Tissue-specific expression
AUR62010136-RA.v1.0	CqCAMTA07	ARE	AAACCA	cis-acting regulatory element essential for the anaerobic induction	Tissue-specific expression
AUR62010136-RA.v1.0	CqCAMTA07	GCN4_motif	TGAGTCA	cis-regulatory element involved in endosperm expression	Tissue-specific expression
AUR62013128-RA.v1.0	CqCAMTA05	ARE	AAACCA	cis-acting regulatory element essential for the anaerobic induction	Tissue-specific expression
AUR62013128-RA.v1.0	CqCAMTA05	GCN4_motif	TGAGTCA	cis-regulatory element involved in endosperm expression	Tissue-specific expression
AUR62013128-RA.v1.0	CqCAMTA05	NON-box	AGATCGACG	cis-acting regulatory element related to meristem specific activation	Tissue-specific expression
AUR62016135-RA.v1.0	CqCAMTA01	O2-site	GATGATGTGG	cis-acting regulatory element involved in zein metabolism regulation	Tissue-specific expression
AUR62041410-RA.v1.0	CqCAMTA03	GCN4_motif	TGAGTCA	cis-regulatory element involved in endosperm expression	Tissue-specific expression
